# Supplementary material for: Predictive nomogram model for severe coronary artery calcification in end-stage kidney disease patients
Source: Ren Fail. 2024 Jun 14;46(2):2365393. doi: 10.1080/0886022X.2024.2365393 (PMC11232636; doi:10.1080/0886022X.2024.2365393)
Supplement: Supplemental Material [file IRNF_A_2365393_SM3326.zip]

Archive with 2 entries (2 files):
- Supplemental figures.docx
- Supplemental tables.docx
